# Supplementary material for: ﻿Exophialayunnanensis and Exophialayuxiensis (Chaetothyriales, Herpotrichiellaceae), two new species of soil-inhabiting Exophiala from Yunnan Province, China
Source: MycoKeys. 2022 Dec 21;94:109–24. doi: 10.3897/mycokeys.94.96782 (PMC9836470; doi:10.3897/mycokeys.94.96782)
Supplement: XML Treatment for Exophiala yuxiensis [file mycokeys.94.96782-treatment2.xml]

<!DOCTYPE tp:taxon-treatment
  PUBLIC "-//TaxonX//DTD Taxonomic Treatment Publishing DTD v0 20100105//EN" "tax-treatment-NSO.dtd">
<tp:taxon-treatment xmlns:tp="http://www.plazi.org/taxpub"><tp:treatment-meta><kwd-group><label>Taxon classification</label><kwd>
                <named-content content-type="kingdom">Fungi</named-content>
              </kwd><kwd>
                <named-content content-type="order">Chaetothyriales</named-content>
              </kwd><kwd>
                <named-content content-type="family">Herpotrichiellaceae</named-content>
              </kwd></kwd-group><mixed-citation publication-type="journal"><person-group><name><surname>Lv</surname><given-names>Ruili</given-names></name><name><surname>Yang</surname><given-names>Xiaoqian</given-names></name><name><surname>Qiao</surname><given-names>Min</given-names></name><name><surname>Fang</surname><given-names>Linlin</given-names></name><name><surname>Li</surname><given-names>Jianying</given-names></name><name><surname>Yu</surname><given-names>Zefen</given-names></name></person-group><article-title>﻿<italic><tp:taxon-name><tp:taxon-name-part taxon-name-part-type="genus" reg="Exophiala">Exophiala</tp:taxon-name-part><tp:taxon-name-part taxon-name-part-type="species" reg="yunnanensis">yunnanensis</tp:taxon-name-part></tp:taxon-name></italic> and <italic><tp:taxon-name><tp:taxon-name-part taxon-name-part-type="genus" reg="Exophiala">Exophiala</tp:taxon-name-part><tp:taxon-name-part taxon-name-part-type="species" reg="yuxiensis">yuxiensis</tp:taxon-name-part></tp:taxon-name></italic> (<tp:taxon-name><tp:taxon-name-part taxon-name-part-type="order">Chaetothyriales</tp:taxon-name-part></tp:taxon-name>, <tp:taxon-name><tp:taxon-name-part taxon-name-part-type="family">Herpotrichiellaceae</tp:taxon-name-part></tp:taxon-name>), two new species of soil-inhabiting <italic><tp:taxon-name><tp:taxon-name-part taxon-name-part-type="genus" reg="Exophiala">Exophiala</tp:taxon-name-part></tp:taxon-name></italic> from Yunnan Province, China</article-title><source>MycoKeys</source><day>21</day><month>12</month><year>2022</year><volume>94</volume><fpage>109</fpage><lpage>124</lpage><pub-id pub-id-type="doi">10.3897/mycokeys.94.96782</pub-id></mixed-citation></tp:treatment-meta><tp:nomenclature><label>﻿</label><tp:taxon-name>
              <object-id xmlns:xlink="http://www.w3.org/1999/xlink" content-type="arpha" xlink:type="simple">E45A7AA1-B151-52AC-AF3F-32056AD63765</object-id>
              <tp:taxon-name-part taxon-name-part-type="genus" reg="Exophiala">Exophiala</tp:taxon-name-part>
              <tp:taxon-name-part taxon-name-part-type="species" reg="yuxiensis">yuxiensis</tp:taxon-name-part>
              <object-id xmlns:xlink="http://www.w3.org/1999/xlink" content-type="mycobank" xlink:type="simple"> MB842374</object-id>
            </tp:taxon-name><tp:taxon-authority>Z.F. Yu &amp; R.L. Lv</tp:taxon-authority><tp:taxon-status xmlns:xlink="http://www.w3.org/1999/xlink" xlink:type="simple">sp. nov.</tp:taxon-status><xref ref-type="fig" rid="F4">Fig. 4</xref></tp:nomenclature><tp:treatment-sec sec-type="etymology" id="SECID0ES4BG"><title>Etymology.</title><p><italic>yuxiensis</italic>, pertaining to Yuxi, a city of Yunnan Province in China, from which the type was collected.</p></tp:treatment-sec><tp:treatment-sec sec-type="description" id="SECID0E14BG"><title>Description.</title><p>Colonies on CMA medium after 7 days with hyphae pale olivaceous-green, smooth, irregularly septate, thin-walled, branched, 1.5–3 µm wide, with lateral branches originating close to septa. Conidiogenous cells slightly differentiated from hyphae, arising from hyphal tips or lateral, terminal or intercalary, variable in shape, flask-shaped, ovoid to elongate, clavate, obtuse at the base, tapering towards inconspicuous annellate loci, 5.5–10.5 × 3–5 μm; annellated zones inconspicuous or occasionally finely fimbriate, often inserted on intercalary cells of hyphae. Conidia aseptate, ellipsoidal to cylindrical, 1–2 (mostly 2) bi-guttulate, smooth, pale olivaceous-green, 4.5–8 × 3.5–5 µm, without conspicuous scar.</p><fig id="F4" position="float" orientation="portrait"><object-id xmlns:xlink="http://www.w3.org/1999/xlink" content-type="doi" xlink:type="simple">10.3897/mycokeys.94.96782.figure4</object-id><object-id xmlns:xlink="http://www.w3.org/1999/xlink" content-type="arpha" xlink:type="simple">F46317C2-E684-5E2C-9229-ADE0921DCC21</object-id><label>Figure 4.</label><caption><p><italic><tp:taxon-name><tp:taxon-name-part taxon-name-part-type="genus" reg="Exophiala">Exophiala</tp:taxon-name-part><tp:taxon-name-part taxon-name-part-type="species" reg="yuxiensis">yuxiensis</tp:taxon-name-part></tp:taxon-name></italic> (YMFT 1.07354, holotype) <bold>A</bold> colony on PDA after 30 days <bold>B</bold> colony on CMA after 30 days <bold>C–E</bold> conidiogenous cells <bold>F</bold> conidia and budding cells. Scale bars: 3.2 cm (<bold>A, B</bold>), 10 µm (<bold>C–F</bold>).</p></caption><graphic xmlns:xlink="http://www.w3.org/1999/xlink" xlink:href="mycokeys-94-109-g004.jpg" position="float" orientation="portrait" xlink:type="simple" id="oo_785646.jpg"><uri content-type="original_file" xlink:type="simple">https://binary.pensoft.net/fig/785646</uri></graphic></fig></tp:treatment-sec><tp:treatment-sec sec-type="description" id="SECID0ED6BG"><title>Culture characteristics.</title><p>Colonies on PDA medium, at 25 °C, were slow-growing, mycelium immersed and partly superficial, umbonate, dense, powdery or velvety, dry, margin irregular, surface olivaceous-grey, reverse olivaceous-black, attaining 1 cm diam. in 4 days. Colonies on CMA medium were restricted, mycelium immersed and partly superficial, cottony, surface olivaceous-green, some floccose aerial hyphae in the centre, front distinct, reverse pale olivaceous-black, reaching 3 cm diam. in 5–7 days.</p></tp:treatment-sec><tp:treatment-sec sec-type="material" id="SECID0EI6BG"><title>Type.</title><p><bold>China.</bold> Yuxi City, Yunnan Province, isolated from soil of rocky desertification area, <named-content xmlns:xlink="http://www.w3.org/1999/xlink" content-type="dwc:verbatimCoordinates" xlink:type="simple"><named-content content-type="geo-json" specific-use="{&#34;type&#34;:&#34;Point&#34;,&#34;coordinates&#34;:[102.916667,24.733333]}" id="NCID0ET6BG" xlink:type="simple">24°44'N, 102°55'E</named-content></named-content>, 1660 m altitude, Jul 2021, Z.F. Yu, preserved by lyophilisation (a metabolically-inactive state) in State Key Laboratory for Conservation and Utilization of Bio-Resources in Yunnan (holotype YMFT 1.07354), ex-holotype live culture: <abbrev xmlns:xlink="http://www.w3.org/1999/xlink" xlink:title="Herbarium of the Laboratory for Conservation and Utilization of Bio-Resources, Yunnan University" id="ABBRID0EY6BG" xlink:type="simple">YMF</abbrev> 1.07354; <named-content xmlns:xlink="http://www.w3.org/1999/xlink" content-type="dwc:institutional_code" xlink:title="China General Microbiological Culture Collection Center" xlink:href="http://grbio.org/institution/china-general-microbiological-culture-collection-center-chinese-academy-sciences" xlink:type="simple">CGMCC</named-content> 3.16094; <abbrev xmlns:xlink="http://www.w3.org/1999/xlink" xlink:title="Guangdong Microbial Culture Collection Center" id="ABBRID0EBAAI" xlink:type="simple">GDMCC</abbrev> 3.726; <named-content xmlns:xlink="http://www.w3.org/1999/xlink" content-type="dwc:institutional_code" xlink:title="Japan Collection of Microorganisms" xlink:href="http://grbio.org/institution/japan-collection-microorganisms" xlink:type="simple">JCM</named-content> 39376).</p></tp:treatment-sec></tp:taxon-treatment>
